# Supplementary material for: Alternative Splicing of TaHsfA2-7 Is Involved in the Improvement of Thermotolerance in Wheat
Source: Int J Mol Sci. 2023 Jan 5;24(2):1014. doi: 10.3390/ijms24021014 (PMC9861123; doi:10.3390/ijms24021014)
Supplement: Supplementary file 1 [file ijms-24-01014-s001.zip]

Archive with 1 entries (1 files):
- ijms-2059092-supplementary.pdf
